# Supplementary material for: Discovery of a Novel Chemo-Type for TAAR1 Agonism via Molecular Modeling
Source: Molecules. 2024 Apr 11;29(8):1739. doi: 10.3390/molecules29081739 (PMC11052455; doi:10.3390/molecules29081739)
Supplement: Supplementary file 1 [file molecules-29-01739-s001.zip]

Archive with 1 entries (1 files):
- molecules-2897672-supplementary.pdf
